# Supplementary material for: Synergetic Effect of Metschnikowia pulcherrima and Lachancea thermotolerans in Acidification and Aroma Compounds in Airén Wines
Source: Foods. 2022 Nov 21;11(22):3734. doi: 10.3390/foods11223734 (PMC9689907; doi:10.3390/foods11223734)
Supplement: Supplementary file 1 [file foods-11-03734-s001.zip]

Archive with 1 entries (1 files):
- foods-2011683-supplementary.pdf
